# Supplementary material for: Cross-Linked Hyaluronate and Corticosteroid Combination Ameliorate the Rat Experimental Tendinopathy through Anti-Senescent and -Apoptotic Effects
Source: Int J Mol Sci. 2022 Aug 28;23(17):9760. doi: 10.3390/ijms23179760 (PMC9456262; doi:10.3390/ijms23179760)
Supplement: Supplementary file 1 [file ijms-23-09760-s001.zip]

Archive with 1 entries (1 files):
- ijms-1870071-supplementary.pdf
